# Supplementary material for: Intrathecal morphine exacerbates paresis with increasing muscle tone of hindlimbs in rats with mild thoracic spinal cord injury but without damage of lumbar α-motoneurons
Source: PLoS One. 2022 Aug 15;17(8):e0273095. doi: 10.1371/journal.pone.0273095 (PMC9377624; doi:10.1371/journal.pone.0273095)
Supplement: S1 File — (XLSX) [file pone.0273095.s001.xlsx]

## Sheet: Figure 1
BBB locomotor raging scale
		single dose of morphine (30 μg/10 μl )									single dose of saline (10 μl)
	group	morphine	morphine	morphine	morphine	morphine	morphine				saline	saline	saline	saline	saline	saline
	ID	M1	M2	M3	M4	M5	M6			ID	S1	S2	S3	S4	S5	S6
	0 (baseline before SCI)	21	21	21	21	21	21			0 (baseline before SCI)	21	21	21	21	21	21
	6 h (after SCI)	4	9	8	8	8	8			6 h (after SCI)	10	8	11	7	12	9
	6.5 h (30 min after morphine)	0	4	6	0	0	0			6.5 h (30 min after saline)	10	8	11	9	11	9
	Day 1	5	9	8	10	8	7			Day 1	10	8	10	7	10	9
	Day 2	5	11	8	11	8	7			Day 2	12	10	12	7	7	11
	Day 3	7	15	8	12	8	10			Day 3	16	10	16	7	8	11
	Day 4	8	15	13	12	11	13			Day 4	16	16	16	8	8	16
	Day 7	9	16	13	16	14	17			Day 7	18	19	18	10	8	18
	Day 10	15	19	13	21	18	17			Day 10	18	20	19	15	20	18
	Day 14	16	19	16	21	21	19			Day 14	19	21	20	21	20	18

## Sheet: Figure 2
BBB locomotor raging scale										Ashworth Scale
	group morphine 3 mg	morphine3	morphine3	morphine3	morphine3	morphine3	morphine3				group morphine 3 mg	morphine3	morphine3	morphine3	morphine3	morphine3	morphine3
	ID	M1	M2	M3	M4	M5	M6				ID	M1	M2	M3	M4	M5	M6
	Pre SCI	21	21	21	21	21	21				Pre SCI	0	0	0	0	0	0
	6 h after SCI	8	4	9	8	8	9				6 h after SCI	0	1	0	0	0	0
	30 min after morphine 3 μg	8	2	8	3	8	8				30 min after morphine 3 μg	0	2	1	2	1	0
BBB locomotor raging scale										Ashworth Scale
	group morphine 10 mg	morphine10	morphine10	morphine10	morphine10	morphine10	morphine10				group morphine 10 mg	morphine10	morphine10	morphine10	morphine10	morphine10	morphine10
	ID	M7	M8	M9	M10	M11	M12				ID	M7	M8	M9	M10	M11	M12
	Pre SCI	21	21	21	21	21	21				Pre SCI	0	0	0	0	0	0
	6 h after SCI	8	8	8	3	7	3				6 h after SCI	0	0	0	1	0	1
	30 min after morphine 10 μg	8	0	3	5	5	1				30 min after morphine 10 μg	2	4	3	2	3	4
BBB locomotor raging scale										Ashworth Scale
	group morphine 30 mg	morphine30	morphine30	morphine30	morphine30	morphine30	morphine30				group morphine 30 mg	morphine30	morphine30	morphine30	morphine30	morphine30	morphine30
	ID	M13	M14	M15	M16	M17	M18				ID	M13	M14	M15	M16	M17	M18
	Pre SCI	21	21	21	21	21	21				Pre SCI	0	0	0	0	0	0
	6 h after SCI	8	8	8	8	4	3				6 h after SCI	0	0	0	0	0	1
	30 min after morphine 30 μg	0	0	0	0	0	2				30 min after morphine 30 μg	4	4	4	4	4	3
	30 min after naloxone	8	8	8	6	8	5				30 min after naloxone	1	0	0	2	0	3
BBB locomotor raging scale										Ashworth Scale
	group DAMGO 1 ng	DAMGO1	DAMGO1	DAMGO1	DAMGO1	DAMGO1	DAMGO1				group DAMGO 1 ng	DAMGO1	DAMGO1	DAMGO1	DAMGO1	DAMGO1	DAMGO1
	ID	D1	D2	D3	D4	D5	D6				ID	D1	D2	D3	D4	D4	D5
	Pre SCI	21	21	21	21	21	21				Pre SCI	0	0	0	0	0	0
	6 h after SCI	8	8	7	7	8	8				6 h after SCI	0	0	2	0	0	0
	30 min after DAMGO 1 ng	8	8	5	7	8	8				30 min after DAMGO 1 ng	2	2	3	2	2	0
BBB locomotor raging scale										Ashworth Scale
	group DAMGO 3 ng	DAMGO3	DAMGO3	DAMGO3	DAMGO3	DAMGO3	DAMGO3				group DAMGO 3 ng	DAMGO3	DAMGO3	DAMGO3	DAMGO3	DAMGO3	DAMGO3
	ID	D7	D8	D9	D10	D11	D12				ID	D7	D8	D9	D10	D11	D12
	Pre SCI	21	21	21	21	21	21				Pre SCI	0	0	0	0	0	0
	6 h after SCI	8	7	9	8	8	8				6 h after SCI	1	2	0	0	0	0
	30 min after DAMGO 3 ng	6	8	4	4	5	5				30 min after DAMGO 3 ng	1	1	4	4	3	2
BBB locomotor raging scale										Ashworth Scale
	group DAMGO 10 ng	DAMGO10	DAMGO10	DAMGO10	DAMGO10	DAMGO10	DAMGO10				group DAMGO 10 ng	DAMGO10	DAMGO10	DAMGO10	DAMGO10	DAMGO10	DAMGO10
	ID	D13	D14	D15	D16	D17	D18				ID	D13	D14	D15	D16	D17	D18
	Pre SCI	21	21	21	21	21	21				Pre SCI	0	0	0	0	0	0
	6 h after SCI	8	9	7	8	8	8				6 h after SCI	0	0	2	0	0	0
	30 min after DAMGO 10 ng	1	0	0	0	1	1				30 min after DAMGO 10 ng	2	4	4	3	2	2
	30 min after naloxone	3	8	5	7	8	8				30 min after naloxone	1	0	1	2	0	0
BBB locomotor raging scale										Ashworth Scale
	group DPDPE 10 mg	DPDPE10	DPDPE10	DPDPE10	DPDPE10	DPDPE10	DPDPE10				group DPDPE 10 mg	DPDPE10	DPDPE10	DPDPE10	DPDPE10	DPDPE10	DPDPE10
	ID	P1	P2	P3	P4	P5	P6				ID	P1	P2	P3	P4	P5	P6
	Pre SCI	21	21	21	21	21	21				Pre SCI	0	0	0	0	0	0
	6 h after SCI	9	8	8	8	7	9				6 h after SCI	0	1	0	0	2	0
	30 min after DPDPE 10μg	10	6	8	8	8	8				30 min after DPDPE 10μg	0	2	2	0	2	0
										Ashworth Scale
BBB locomotor raging scale
	group DPDPE 30 mg	DPDPE30	DPDPE30	DPDPE30	DPDPE30	DPDPE30	DPDPE30				group DPDPE 30 mg	DPDPE30	DPDPE30	DPDPE30	DPDPE30	DPDPE30	DPDPE30
	ID	P7	P8	P9	P10	P11	P12				ID	P7	P8	P9	P10	P11	P12
	Pre SCI	21	21	21	21	21	21				Pre SCI	0	0	0	0	0	0
	6 h after SCI	4	10	8	10	8	9				6 h after SCI	1	0	0	0	2	0
	30 min after DPDPE 30μg	6	2	11	8	3	4				30 min after DPDPE 30μg	2	2	2	2	2	2
										Ashworth Scale
BBB locomotor raging scale
	group DPDPE 100 mg	DPDPE100	DPDPE100	DPDPE100	DPDPE100	DPDPE100	DPDPE100				group DPDPE 100 mg	DPDPE100	DPDPE100	DPDPE100	DPDPE100	DPDPE100	DPDPE100
	ID	P13	P14	P15	P16	P17	P18				ID	P13	P14	P15	P16	P17	P18
	Pre SCI	21	21	21	21	21	21				Pre SCI	0	0	0	0	0	0
	6 h after SCI	9	8	5	10	8	8				6 h after SCI	0	0	2	0	0	1
	30 min after DPDPE 100μg	6	1	6	4	3	4				30 min after DPDPE 100μg	3	4	2	3	3	3
	30 min after naloxone	10	8	6	4	4	9				30 min after naloxone	0	1	2	1	1	1
BBB locomotor raging scale										Ashworth Scale
	group U50448H 15 mg	U50448H15	U50448H15	U50448H15	U50448H15	U50448H15	U50448H15				group U50448H 15 mg	U50448H	U50448H	U50448H	U50448H	U50448H	U50448H15
	ID	U1	U2	U3	U4	U5	U6				ID	U1	U2	U3	U4	U5	U6
	Pre SCI	21	21	21	21	21	21				Pre SCI	0	0	0	0	0	0
	6 h after SCI	6	8	7	8	8	8				6 h after SCI	2	0	1	0	0	0
	30 min after U50,488H 15μg	8	7	8	8	8	8				30 min after U50,488H 15μg	1	1	1	1	0	0
BBB locomotor raging scale										Ashworth Scale
	group U50448H 45 mg	U50448H45	U50448H45	U50448H45	U50448H45	U50448H45	U50448H45				group U50448H 45 mg	U50448H45	U50448H45	U50448H45	U50448H45	U50448H45	U50448H45
	ID	U7	U8	U9	U10	U11	U12				ID	U7	U8	U9	U10	U11	U12
	Pre SCI	21	21	21	21	21	21				Pre SCI	0	0	0	0	0	0
	6 h after SCI	8	8	8	8	8	10				6 h after SCI	1	2	0	0	0	0
	30 min after U50,488H 45μg	8	8	9	8	8	10				30 min after U50,488H 45μg	1	1	1	1	1	0
										Ashworth Scale
BBB locomotor raging scale
	group U50448H 150 mg	U50448H150	U50448H150	U50448H150	U50448H150	U50448H150	U50448H150				group U50448H 150 mg	U50448H150	U50448H150	U50448H150	U50448H150	U50448H150	U50448H150
	ID	U13	U14	U15	U16	U17	U18				ID	U13	U14	U15	U16	U17	U18
	Pre SCI	21	21	21	21	21	21				Pre SCI	0	0	0	0	0	0
	6 h after SCI	8	8	8	8	8	8				6 h after SCI	0	2	0	0	0	1
	30 min after U50,488H 150μg	8	7	7	8	10	10				30 min after U50,488H 150μg	1	1	1	1	1	0

## Sheet: Figure 3
BBB locomotor raging scale											Ashworth Scale
	group Sham+saline	Sham-Saline	Sham-Saline	Sham-Saline	Sham-Saline	Sham-Saline	Sham-Saline					group Sham+saline	Sham-Saline	Sham-Saline	Sham-Saline	Sham-Saline	Sham-Saline	Sham-Saline
	ID	Sh-S1	Sh-S2	Sh-S3	Sh-S4	Sh-S5	Sh-S6					ID	Sh-S1	Sh-S2	Sh-S3	Sh-S4	Sh-S5	Sh-S6
	0 (baseline before Sham surgery)	21	21	21	21	21	21					0 (baseline before Sham surgery)	0	0	0	0	0	0
	6 h (after Sham surgery)	21	21	21	21	21	21					6 h (after Sham surgery)	0	0	0	0	0	0
	6.5 h (30 min after morphine)	21	21	21	21	21	21					6.5 h (30 min after morphine)	0	0	0	0	0	0
	Day 1	19	21	20	20	21	21					Day 1	0	0	0	0	0	0
	Day 2	20	21	21	20	21	21					Day 2	0	0	0	0	0	0
	Day 3	21	21	21	20	21	21					Day 3	0	0	0	0	0	0
	Day 4	21	21	21	20	21	21					Day 4	0	0	0	0	0	0
	Day 7	21	21	21	20	21	21					Day 7	0	0	0	0	0	0
	Day 10	21	21	21	20	21	21					Day 10	0	0	0	0	0	0
	Day 14	21	21	21	21	21	21					Day 14	0	0	0	0	0	0
	group Sham+morphine	Sham-morphine	Sham-morphine	Sham-morphine	Sham-morphine	Sham-morphine	Sham-morphine					group Sham+morphine	Sham-morphine	Sham-morphine	Sham-morphine	Sham-morphine	Sham-morphine	Sham-morphine
	ID	Sh-M1	Sh-M2	Sh-M3	Sh-M4	Sh-M5	Sh-M6					ID	Sh-M1	Sh-M2	Sh-M3	Sh-M4	Sh-M5	Sh-M6
	0 (baseline before Sham surgery)	21	21	21	21	21	21					0 (baseline before Sham surgery)	0	0	0	0	0	0
	6 h (after Sham surgery)	21	21	21	21	21	21					6 h (after Sham surgery)	0	0	0	0	0	0
	6.5 h (30 min after morphine)	21	21	21	21	21	21					6.5 h (30 min after morphine)	0	0	0	0	0	0
	Day 1	21	21	21	21	21	21					Day 1	0	0	0	0	0	0
	Day 2	21	21	21	21	21	21					Day 2	0	0	0	0	0	0
	Day 3	21	21	21	21	21	21					Day 3	0	0	0	0	0	0
	Day 4	21	21	21	21	21	21					Day 4	0	0	0	0	0	0
	Day 7	21	21	21	17	21	21					Day 7	0	0	0	0	0	0
	Day 10	21	21	21	20	21	21					Day 10	0	0	0	0	0	0
	Day 14	21	21	21	21	21	21					Day 14	0	0	0	0	0	0
BBB locomotor raging scale											Ashworth Scale
	group SCI+saline	SCI-Saline	SCI-Saline	SCI-Saline	SCI-Saline	SCI-Saline	SCI-Saline					group SCI+saline	SCI-Saline	SCI-Saline	SCI-Saline	SCI-Saline	SCI-Saline	SCI-Saline
	ID	S-S1	S-S2	S-S3	S-S4	S-S5	S-S6					ID	S-S1	S-S2	S-S3	S-S4	S-S5	S-S6
	0 (baseline before SCI)	21	21	21	21	21	21					0 (baseline before SCI)	0	0	0	0	0	0
	6 h (after SCI)	8	4	9	8	9	9					6 h (after SCI)	1	0	0	0	0	0
	6.5 h (30 min after saline)	8	4	9	8	9	9					6.5 h (30 min after saline)	2	2	0	0	0	0
	Day 1	6	9	10	8	11	9					Day 1	2	2	1	1	1	0
	Day 2	6	14	13	8	13	11					Day 2	2	2	1	0	0	0
	Day 3	6	19	16	8	16	13					Day 3	2	2	1	0	0	0
	Day 4	9	19	21	8	18	16					Day 4	2	1	0	0	0	0
	Day 7	14	20	21	17	21	19					Day 7	1	1	1	1	0	0
	Day 10	16	21	21	21	21	20					Day 10	1	1	0	0	0	0
	Day 14	16	21	21	21	21	20					Day 14	1	0	0	0	0	0
BBB locomotor raging scale											Ashworth Scale
	group SCI+morphine	SCI-morphine	SCI-morphine	SCI-morphine	SCI-morphine	SCI-morphine	SCI-morphine					group SCI+morphine	SCI-morphine	SCI-morphine	SCI-morphine	SCI-morphine	SCI-morphine	SCI-morphine
	ID	S-M1	S-M2	S-M3	S-M4	S-M5	S-M6					ID	S-M1	S-M2	S-M3	S-M4	S-M5	S-M6
	0 (baseline before SCI)	21	21	21	21	21	21					0 (baseline before SCI)	0	0	0	0	0	0
	6 h (after SCI)	9	8	4	9	10	8					6 h (after SCI)	1	0	0	0	0	0
	6.5 h (30 min after morphine)	0	1	1	0	1	1					6.5 h (30 min after morphine)	4	4	4	4	4	3
	Day 1	0	4	1	3	1	1					Day 1	2	2	2	2	2	2
	Day 2	0	4	1	3	1	4					Day 2	2	2	2	2	2	2
	Day 3	6	4	1	4	1	4					Day 3	2	2	2	2	2	2
	Day 4	8	6	8	9	1	4					Day 4	2	2	1	1	1	1
	Day 7	16	12	8	10	4	16					Day 7	2	1	1	1	0	0
	Day 10	16	12	11	16	4	17					Day 10	1	1	1	1	0	0
	Day 14	18	16	13	18	14	18					Day 14	1	1	1	0	0	0

## Sheet: Figure 4
BBB locomotor raging scale
	group 72 h continuous infusion of morphine	SCI-morphine	SCI-morphine	SCI-morphine	SCI-morphine	SCI-morphine
	ID	S-M1	S-M2	S-M3	S-M4	S-M5
	0 (baseline before SCI)	21	21	21	21	21
	6 h (after SCI)	8	8	8	8	7
	6.5 h (30 min after the start of morphine infusion)	4	3	2	1	2
	Day 1	4	3	2	3	1
	Day 2	1	3	2	3	1
	Day 3	1	3	4	3	1
	Day 3 (30 min after naloxone)	1	3	4	3	3
BBB locomotor raging scale
	group 72 h continuous infusion of saline	SCI-Saline	SCI-Saline	SCI-Saline	SCI-Saline	SCI-Saline	SCI-Saline
	ID	S-S1	S-S2	S-S3	S-S4	S-S5	S-S6
	0 (baseline before SCI)	21	21	21	21	21	21
	6 h (after SCI)	8	9	9	8	8	9
	6.5 h (30 min after the start of saline infusion)	8	9	9	8	8	9
	Day 1	9	10	9	8	9	9
	Day 2	11	8	11	10	9	12
	Day 3	13	9	8	13	9	15
	Day 3 (30 min after morphine)	0	0	1	0	1	0
	Day 3 (30 min after naloxone)	8	8	8	5	7	6

## Sheet: Figure 5
number of total motoneurons in the left ventral horn
										Rat ①	Rat ①	Rat ①	Rat ①	Rat ①	Rat ①	Rat ①	Rat ①		Rat ②	Rat ②	Rat ②	Rat ②	Rat ②	Rat ②	Rat ②	Rat ②		Rat ③	Rat ③	Rat ③	Rat ③	Rat ③	Rat ③	Rat ③	Rat ③		Rat ④	Rat ④	Rat ④	Rat ④	Rat ④	Rat ④	Rat ④	Rat ④		Rat ⑤	Rat ⑤	Rat ⑤	Rat ⑤
		Group	Rat ①	Rat ②	Rat ③	Rat ④	Rat ⑤			slice ①	slice ②	slice ③	slice ④	slice ⑤	slice ⑥	slice ⑦	slice ⑧		slice ①	slice ②	slice ③	slice ④	slice ⑤	slice ⑥	slice ⑦	slice ⑧		slice ①	slice ②	slice ③	slice ④	slice ⑤	slice ⑥	slice ⑦	slice ⑧		slice ①	slice ②	slice ③	slice ④	slice ⑤	slice ⑥	slice ⑦	slice ⑧		slice ①	slice ②	slice ③	slice ④
		Sham-Saline	5.33	14.25	11.25	9.33	10.17			10	3	6	4	7	2				16	7	12	7	14	8	13	16		12	3	17	8	14	5	13	10		16	3	10	5	15	7				13	7	14	4
		Sham-morphine	7.83333	9	4.85714	6.125	4.83333			12	2	9	4	14	6				8	2	19	5	9	11				5	3	5	4	7	3	7			8	6	7	0	8	2	13	5		4	6	8	2
		SCI-Saline	8	9.66667	8.16667	10.6667	7.5			9	4	10	3	11	11				15	4	20	7	5	7				14	5	13	0	11	6				16	7	12	7	14	8				3	9	4	14
		SCI-morphine	7.66667	6.625	6.33333	9.5	7.25			9	6	10	3	10	8				3	5	9	4	10	4	14	4		9	2	10	1	7	9				3	14	4	11	12	8	8	16		10	12	2	2
Dark/Total ratio of motoneurons in the left ventral horn
										Rat ①	Rat ①	Rat ①	Rat ①	Rat ①	Rat ①	Rat ①	Rat ①		Rat ②	Rat ②	Rat ②	Rat ②	Rat ②	Rat ②	Rat ②	Rat ②		Rat ③	Rat ③	Rat ③	Rat ③	Rat ③	Rat ③	Rat ③	Rat ③		Rat ④	Rat ④	Rat ④	Rat ④	Rat ④	Rat ④	Rat ④	Rat ④		Rat ⑤	Rat ⑤	Rat ⑤	Rat ⑤
		Group	Rat ①	Rat ②	Rat ③	Rat ④	Rat ⑤			slice ①	slice ②	slice ③	slice ④	slice ⑤	slice ⑥	slice ⑦	slice ⑧		slice ①	slice ②	slice ③	slice ④	slice ⑤	slice ⑥	slice ⑦	slice ⑧		slice ①	slice ②	slice ③	slice ④	slice ⑤	slice ⑥	slice ⑦	slice ⑧		slice ①	slice ②	slice ③	slice ④	slice ⑤	slice ⑥	slice ⑦	slice ⑧		slice ①	slice ②	slice ③	slice ④
		Sham-Saline	0	0.22	0.45	0.13	0.07			0	0	0	0	0	0				0.375	0.143	0.333	0.286	0.286	0.125	0.154	0		0.417	0	0.647	0.25	0.786	0.4	0.385	0.1		0.25	0	0.1	0	0.133	0				0.154	0	0.071	0
		Sham-morphine	0.0118333	0.229333	0	0.415875	0.158333			0	0	0	0	0.071	0				0.25	0	0.368	0	0.667	0.091				0	0	0	0	0	0	0			0.5	0.5	0.714	0	0.375	0.5	0.538	0.2		0	0	0.75	0
		SCI-Saline	0.3035	0.247167	0.231833	0.258	0			0.667	0	0.5	0.2	0.454	0				0.533	0	0.55	0	0.4	0				0.429	0.2	0.308	0	0.454	0				0.375	0.143	0.333	0.286	0.286	0.125				0	0	0	0
		SCI-morphine	0.488833	0.008875	0.141833	0.03125	0			0.333	0.333	0.8	0.667	0.8	0				0	0	0	0	0	0	0.071	0		0	0	0.2	0	0.429	0.222				0	0	0.25	0	0	0	0	0		0	0	0	0
[truncated: 4 more columns]

## Sheet: S1 Fig
	Effects of drugs on locomotor function without SCI							Effects of drugs on muscle tone without SCI
BBB locomotor raging scale							Ashworth Scale
	group	morphine	morphine	morphine	morphine			group	morphine	morphine	morphine	morphine
	ID	sham M1	sham M2	sham M3	sham M4			ID	sham M1	sham M2	sham M3	sham M4
	baseline (before sham surgery)	21	21	21	21			baseline (before sham surgery)	0	0	0	0
	6 h after sham surgery	21	21	21	21			6 h after sham surgery	0	0	0	0
	30 min after morphine 30 μg	21	21	21	21			30 min after morphine 30 μg	0	0	0	0
BBB locomotor raging scale							Ashworth Scale
	group	DAMGO	DAMGO	DAMGO	DAMGO			group	DAMGO	DAMGO	DAMGO	DAMGO
	ID	sham D1	sham D2	sham D3	sham D4			ID	sham D1	sham D2	sham D3	sham D4
	baseline (before sham surgery)	21	21	21	21			baseline (before sham surgery)	0	0	0	0
	6 h after sham surgery	21	21	21	21			6 h after sham surgery	0	0	0	0
	30 min after DAMGO 10 ng	21	21	21	21			30 min after DAMGO 10 ng	0	0	0	0
BBB locomotor raging scale							Ashworth Scale
	group	DPDPE	DPDPE	DPDPE	DPDPE			group	DPDPE	DPDPE	DPDPE	DPDPE
	ID	sham P1	sham P2	sham P3	sham P4			ID	sham P1	sham P2	sham P3	sham P4
	baseline (before sham surgery)	21	21	21	21			baseline (before sham surgery)	0	0	0	0
	6 h after sham surgery	21	21	21	21			6 h after sham surgery	0	0	0	0
	30 min after DPDPE 100μg	21	21	21	21			30 min after DPDPE 100μg	0	0	0	0
BBB locomotor raging scale
							Ashworth Scale
	group	U50448H	U50448H	U50448H	U50448H			group	U50448H	U50448H	U50448H	U50448H
	ID	sham U1	sham U2	sham U3	sham U4			ID	sham U1	sham U2	sham U3	sham U4
	baseline (before sham surgery)	21	21	21	21			baseline (before sham surgery)	0	0	0	0
	6 h after sham surgery	21	21	21	21			6 h after sham surgery	0	0	0	0
	30 min after U50,488H 150μg	21	21	21	21			30 min after U50,488H 150μg	0	0	0	0
							Ashworth Scale

## Sheet: S2 Fig
	Relationship between locomotor function (BBB scores) and muscle tone (Ashworth scores)
BBB locomotor raging scale										Ashworth Scale
	group	morphine30	morphine30	morphine30	morphine30	morphine30	morphine30				group	morphine30	morphine30	morphine30	morphine30	morphine30	morphine30
	ID	M13	M14	M15	M16	M17	M18				ID	M13	M14	M15	M16	M17	M18
	6 h after SCI	8	8	8	8	4	3				6 h after SCI	0	0	0	0	0	1
	30 min after morphine 30 μg	0	0	0	0	0	2				30 min after morphine 30 μg	4	4	4	4	4	3
	30 min after naloxone	8	8	8	6	8	5				30 min after naloxone	1	0	0	2	0	3
BBB locomotor raging scale										Ashworth Scale
	group	DAMGO10	DAMGO10	DAMGO10	DAMGO10	DAMGO10	DAMGO10				group	DAMGO10	DAMGO10	DAMGO10	DAMGO10	DAMGO10	DAMGO10
	ID	D13	D14	D15	D16	D17	D18				ID	D13	D14	D15	D16	D17	D18
	6 h after SCI	8	9	7	8	8	8				6 h after SCI	0	0	2	0	0	0
	30 min after DAMGO 10 ng	1	0	0	0	1	1				30 min after DAMGO 10 ng	2	4	4	3	2	2
	30 min after naloxone	3	8	5	7	8	8				30 min after naloxone	1	0	1	2	0	0
BBB locomotor raging scale										Ashworth Scale
	group	DPDPE100	DPDPE100	DPDPE100	DPDPE100	DPDPE100	DPDPE100				group	DPDPE100	DPDPE100	DPDPE100	DPDPE100	DPDPE100	DPDPE100
	ID	P13	P14	P15	P16	P17	P18				ID	P13	P14	P15	P16	P17	P18
	6 h after SCI	9	8	5	10	8	8				6 h after SCI	0	0	2	0	0	1
	30 min after DPDPE 100μg	6	1	6	4	3	4				30 min after DPDPE 100μg	3	4	2	3	3	3
	30 min after naloxone	10	8	6	4	4	9				30 min after naloxone	0	1	2	1	1	1
BBB locomotor raging scale										Ashworth Scale
	group	U50448H150	U50448H150	U50448H150	U50448H150	U50448H150	U50448H150				group	U50448H150	U50448H150	U50448H150	U50448H150	U50448H150	U50448H150
	ID	U13	U14	U15	U16	U17	U18				ID	U13	U14	U15	U16	U17	U18
	6 h after SCI	8	8	8	8	8	8				6 h after SCI	0	2	0	0	0	1
	30 min after U50,488H 150μg	8	7	7	8	10	10				30 min after U50,488H 150μg	1	1	1	1	1	0
